# Supplementary material for: Identification of Key Residues in Dengue Virus NS1 Protein That Are Essential for Its Secretion
Source: Viruses. 2023 Apr 30;15(5):1102. doi: 10.3390/v15051102 (PMC10221731; doi:10.3390/v15051102)
Supplement: Supplementary file 1 [file viruses-15-01102-s001.zip]

Archive with 2 entries (2 files):
- Supplementary Table S1 Antibodies and Dyes.pdf
- Supplementary Table S2 Oligonucleotide Sequences.pdf
